# Supplementary material for: Preparing Doctors in Training for Health Activist Roles: A Cross-Institutional Community Organizing Workshop for Incoming Medical Residents
Source: MedEdPORTAL. 2022 Jan 18;18:11208. doi: 10.15766/mep_2374-8265.11208 (PMC8763867; doi:10.15766/mep_2374-8265.11208)
Supplement: Supplementary file 1 — Introduction to Community Organizing.pptxIntroduction to Public Narrative.pptxPredrag Stojicic Video.mp4Facilitator Manual.docxStory of Self Small-Group Guide.docxPostworkshop Survey.docx [file mep_2374-8265.11208-s001.zip]

Archive with 7 entries (7 files):
- A. Introduction to Community Organizing.pptx
- B. Introduction to Public Narrative.pptx
- C. Predrag Stojicic Video.mp4
- D. Facilitator Manual.docx
- F. Postworkshop Survey.docx
- E. Story of Self Small-Group Guide.docx
- Educational_Summary_Report_11208.pdf
